# Supplementary material for: Perceptions of Proactive Palliative Care Integration Among Pediatric Hematopoietic Cell Transplant Providers: A Pilot Study
Source: Children (Basel). 2026 Jun 26;13(7):854. doi: 10.3390/children13070854 (PMC13406733; doi:10.3390/children13070854)
Supplement: Supplementary file 1 [file children-13-00854-s001.zip]

Archive with 2 entries (2 files):
- children-4360387-File S1.pdf
- children-4360387-File S2.pdf
